# Supplementary material for: Sex-Biased Gene Expression Under Sexually Antagonistic and Sex-Limited Selection
Source: Mol Biol Evol. 2025 Jul 29;42(8):msaf178. doi: 10.1093/molbev/msaf178 (PMC12371189; doi:10.1093/molbev/msaf178)
Supplement: msaf178_Supplementary_Data [file msaf178_supplementary_data.zip]

Archive with 2 entries (2 files):
- supplementary_materials.pdf
- tableS4_GO_terms_results.xlsx
